# Supplementary material for: Mechano-Induced Synthesis of Polyethylene Glycols α,ω-DiSubstituted with 4-(PAH)-1H-1,2,3-Triazoles in Presence of In Situ-Generated Bronze Microparticles as Catalyst
Source: Molecules. 2026 Jan 13;31(2):270. doi: 10.3390/molecules31020270 (PMC12843628; doi:10.3390/molecules31020270)
Supplement: Supplementary file 1 [file molecules-31-00270-s001.zip]

Archive with 1 entries (1 files):
- molecules-4029665-supplementary.pdf
